# Supplementary material for: Causal Associations of Obstructive Sleep Apnea With Cancer Risk: A Mendelian Randomization Study
Source: Brain Behav. 2025 May 5;15(5):e70462. doi: 10.1002/brb3.70462 (PMC12050956; doi:10.1002/brb3.70462)
Supplement: Supplementary file 2 — Supporting Information [file BRB3-15-e70462-s001.xlsx]

## Sheet: Table S1
Table S1. Data sources of cancers in this study
Cancers	ncase	ncontrol	Consortium
BE and esophageal cancer	10279	17159	BEACON + BONN + OXFORD (BE only) + CAMBRIDGE
esophageal cancer	4112	17159	BEACON + BONN + OXFORD (BE only) + CAMBRIDGE
Endometrial cancer	12906	108979	ECAC
endometrioid histology	8758	46126	ECAC
Non-endometrioid histology	1230	35447	ECAC
Breast cancer	122977	105974	BCAC
Breast cancer (ER+)	69501	105974	BCAC
Breast cancer (ER-)	21468	105974	BCAC
Pancreatic cancer	1060	400294	UK Biobank
Lung cancer	3755	416654	UK Biobank
Multiple myeloma	1005	414840	UK Biobank
Leukemia	2555	414840	UK Biobank
Thyroid cancer	518	418625	UK Biobank
Melanoma	3658	402691	UK Biobank
Colorectal cancer	6375	386740	UK Biobank
Kidney cancer	1468	415431	UK Biobank
Non-Hodgkins lymphoma	2552	414840	UK Biobank
Stomach cancer	852	420318	UK Biobank
Brain cancer	748	420280	UK Biobank
Bladder cancer	3269	419477	UK Biobank
Prostate cancer	8639	169762	UK Biobank
Ovarian cancer	1301	207089	UK Biobank
Abbreviations: ECAC, ; BCAC, the Breast Cancer Association Consortium. ER+, estrogen receptor-positive; ER-，estrogen receptor-negative

## Sheet: Table S2
Table S2. Information on instrumental variables of OSA
SNP	EA	OA	EAF	Beta	SE	P-value	F
rs10423928	T	A	0.14276	0.050987	0.008824	7.55e-09	33.3886
rs10507084	T	C	0.179407	0.064747	0.009967	8.23e-11	42.2025
rs10986730	C	T	0.524197	0.046797	0.00769	1.16e-09	37.0291
rs11075985	A	C	0.428739	0.082053	0.007719	2.15e-26	113.007
rs113955098	G	A	0.0674969	0.099427	0.015831	3.38e-10	39.4433
rs114106239	C	T	0.0371118	0.120592	0.021151	1.19e-08	32.5076
rs11981973	G	A	0.181587	0.061286	0.00984	4.72e-10	38.7892
rs1228509	C	A	0.656248	0.047094	0.008112	6.41e-09	33.7058
rs13114985	G	T	0.33828	0.045678	0.008141	2.01e-08	31.4841
rs140896965	C	T	0.0490272	0.112519	0.018466	1.11e-09	37.1302
rs2016950	C	T	0.157983	0.058633	0.01069	4.13e-08	30.0853
rs2370982	T	C	0.238198	0.051513	0.008929	7.97e-09	33.2832
rs4809902	G	C	0.26154	0.055685	0.009215	1.51e-09	36.5157
rs59333125	A	C	0.0807381	0.08159	0.014356	1.32e-08	32.2991
rs60700772	C	T	0.221225	0.051694	0.009238	2.2e-08	31.3114
rs61873510	T	G	0.301035	0.046432	0.008403	3.28e-08	30.5339
rs6484367	A	G	0.502695	0.046844	0.007692	1.13e-09	37.0866
rs679880	A	G	0.745023	0.049548	0.008893	2.53e-08	31.0395
rs76229479	A	C	0.0987789	0.07799	0.013101	2.64e-09	35.4357
rs13333522	G	C	0.145987	0.042354	0.007717	4.06e-08	33.8246
Abbreviations: OSA, SNP, single-nucleotide polymorphism; EA, effect allele; OA, other allele; Beta, the per-allele effect on each trait; SE, standard error; P-value is for the genetic association; F, F statistic

## Sheet: Table S3
Table S3. Information on instrumental variables of BMI.
SNP	EA	OA	EAF	Beta	SE	P-value
rs10132280	A	C	0.3017	-0.0223	0.0018	5.6e-35
rs10169594	C	T	0.3596	0.0121	0.0018	2e-11
rs10182181	G	A	0.4753	0.0325	0.0016	6.7e-90
rs10192119	G	T	0.1673	0.0166	0.0022	3e-14
rs10197031	C	T	0.2834	0.0166	0.0019	1.9e-18
rs10247983	A	G	0.9213	0.0201	0.0033	1.7e-09
rs10248136	T	C	0.5142	-0.0097	0.0017	2e-08
rs10269783	A	G	0.3896	0.0133	0.0017	1.4e-15
rs10478110	C	A	0.4348	0.01	0.0017	9.6e-09
rs1048932	A	C	0.4162	-0.016	0.0017	3.8e-22
rs10492229	T	C	0.2268	0.0142	0.0019	7.7e-14
rs10510419	T	G	0.1416	-0.0177	0.0023	2.2e-14
rs10518694	A	C	0.1424	0.0146	0.0025	3.3e-09
rs1064213	A	G	0.492	0.012	0.0017	2.4e-12
rs10733051	G	A	0.4802	-0.0097	0.0016	2.9e-09
rs10741329	A	G	0.681	0.011	0.0019	4e-09
rs10742752	C	T	0.6159	0.0124	0.0017	1.1e-13
rs10747488	A	C	0.7601	-0.0123	0.002	1.2e-09
rs1075901	C	T	0.5639	0.0121	0.0016	1.2e-13
rs10768994	C	T	0.4337	-0.0114	0.0017	6.4e-12
rs10795422	G	A	0.6905	0.0139	0.0019	9.3e-14
rs10811871	G	A	0.3829	-0.0108	0.0018	1.6e-09
rs10824345	T	C	0.5056	0.0105	0.0017	9.2e-10
rs10842166	T	C	0.7423	0.0109	0.002	4e-08
rs10867256	T	C	0.553	-0.0118	0.0017	8.7e-12
rs10878946	T	C	0.714	-0.0141	0.0019	3.6e-13
rs10915840	A	G	0.283	-0.0118	0.0019	1.3e-09
rs10920678	G	A	0.5709	-0.0155	0.0016	1.5e-21
rs10938397	G	A	0.4317	0.0324	0.0016	3.4e-86
rs10942267	G	A	0.3088	-0.0156	0.0019	3.9e-17
rs10953740	G	A	0.5534	-0.0153	0.0017	1e-18
rs10968114	C	A	0.4681	-0.0113	0.0017	6.1e-11
rs10971709	T	C	0.2062	0.0132	0.0021	6.2e-10
rs11030618	T	C	0.5679	0.011	0.0017	2.4e-10
rs11066188	A	G	0.4181	-0.012	0.0017	8.1e-13
rs11084553	G	A	0.1518	-0.021	0.0024	1.8e-18
rs11115176	C	T	0.2399	-0.0121	0.0019	2e-10
rs11118308	G	A	0.4703	-0.0101	0.0016	4.8e-10
rs11129661	T	C	0.2112	0.0124	0.0021	5.4e-09
rs11150911	C	A	0.7191	-0.0133	0.0018	4.7e-13
rs11165643	T	C	0.5828	0.0206	0.0017	1.4e-35
rs11170468	C	A	0.2326	-0.0123	0.0019	1.9e-10
rs11173522	A	C	0.2078	0.0128	0.0021	1.1e-09
rs11185111	A	G	0.3042	-0.0129	0.0019	7.7e-12
rs11251352	G	A	0.5988	0.0109	0.0018	7e-10
rs11496125	T	C	0.4212	0.0169	0.0017	3e-22
rs1150659	A	G	0.2254	-0.0139	0.0019	3.8e-13
rs11538	G	A	0.1805	0.0135	0.0023	3.3e-09
rs11577094	T	C	0.08109	0.0182	0.003	6.9e-10
rs1158805	A	C	0.3766	-0.0137	0.0018	1.2e-14
rs11609659	C	T	0.2371	-0.0154	0.002	2.2e-14
rs11611246	T	G	0.21	0.024	0.002	5e-32
rs11614340	C	T	0.3092	0.0133	0.0019	8.5e-13
rs11615578	T	C	0.2474	0.013	0.002	8.1e-11
rs11656076	A	G	0.2254	-0.0142	0.0021	5.6e-12
rs11672660	T	C	0.2049	-0.034	0.0021	1.7e-60
rs11713193	A	G	0.5073	0.0239	0.0017	2.4e-44
rs11738695	A	C	0.586	0.0097	0.0017	2e-08
rs11739877	T	C	0.6118	0.0117	0.0018	6.6e-11
rs11773362	T	C	0.3369	-0.0111	0.0018	1.5e-09
rs11781699	C	T	0.1896	0.0132	0.0021	3.1e-10
rs11856579	A	G	0.2654	-0.0141	0.002	8e-13
rs1187352	C	T	0.6518	0.0119	0.0018	6e-11
rs1188017	T	C	0.1954	-0.0142	0.0021	1.2e-11
rs11880870	G	A	0.4801	-0.0189	0.0017	1e-28
rs11889536	G	A	0.1493	-0.0189	0.0024	6.4e-15
rs11904898	A	G	0.2329	-0.0121	0.0021	3.7e-09
rs11945861	A	G	0.2369	-0.0148	0.002	5e-13
rs11951673	T	C	0.3941	-0.0123	0.0017	1.1e-13
rs12041258	C	T	0.2287	-0.0146	0.002	9.5e-13
rs12044597	G	A	0.5029	0.0143	0.0016	1.7e-18
rs12049202	T	C	0.203	0.024	0.0022	1e-28
rs12150665	C	T	0.4058	-0.0162	0.0017	1.6e-22
rs1218822	A	G	0.6663	0.0168	0.0017	1.9e-22
rs12299814	A	C	0.2525	-0.0157	0.002	5.2e-15
rs12328930	C	T	0.4235	0.0098	0.0017	1.8e-08
rs12334877	A	G	0.198	-0.0144	0.0022	7.7e-11
rs12364470	G	T	0.1626	0.0178	0.0022	1.1e-15
rs12369179	T	C	0.08782	-0.0359	0.0031	2.5e-31
rs12416812	A	G	0.5088	0.0111	0.0016	6.1e-12
rs1241986	A	G	0.8479	-0.0139	0.0024	1.1e-08
rs12429545	A	G	0.1248	0.0316	0.0025	9.6e-38
rs12448257	A	G	0.218	0.0184	0.002	8.1e-20
rs12495178	C	T	0.3614	-0.0184	0.0017	7.6e-28
rs12564992	G	A	0.1144	0.0196	0.0026	5.3e-14
rs12593036	G	A	0.2993	-0.0154	0.0019	3.8e-16
rs12602912	T	C	0.2048	0.0176	0.0021	9.9e-18
rs1260326	C	T	0.5973	0.0105	0.0017	3.9e-10
rs12629015	G	A	0.1852	-0.0135	0.0023	2.1e-09
rs12652212	G	A	0.4214	0.0123	0.0017	9.7e-14
rs1266874	G	A	0.3558	0.014	0.0018	9.8e-15
rs1268065	A	G	0.4794	-0.0102	0.0017	1e-09
rs12680842	G	A	0.3205	-0.0133	0.0018	4.4e-14
rs12718572	T	C	0.4024	-0.0117	0.0018	3e-11
rs12762034	C	T	0.07583	0.024	0.0032	7.3e-14
rs12881629	G	A	0.07946	0.0212	0.0033	1e-10
rs12888545	G	A	0.2519	0.0136	0.002	9.1e-12
rs12933482	G	A	0.1048	0.0186	0.0028	4.9e-11
rs12936083	G	A	0.3267	0.0139	0.0019	4.1e-13
rs12939549	G	A	0.4335	-0.018	0.0016	2.7e-28
rs1296328	C	A	0.5657	-0.0179	0.0018	4.9e-24
rs12964689	G	A	0.4824	-0.0203	0.0017	5.1e-32
rs12981256	A	G	0.5325	0.0142	0.0018	1.1e-15
rs13021737	G	A	0.8319	0.0574	0.0021	7.5e-157
rs1304070	A	G	0.7615	0.0126	0.002	3.7e-10
rs13069244	A	G	0.07747	0.0187	0.0032	3e-09
rs13107325	T	C	0.07373	0.047	0.0032	1.1e-47
rs13110266	A	G	0.4065	-0.0117	0.0017	1.9e-12
rs13147390	C	T	0.3569	0.0103	0.0018	1e-08
rs13174863	G	A	0.1548	0.0192	0.0023	2.9e-16
rs13184896	T	G	0.4346	-0.0133	0.0016	3.3e-16
rs13191362	G	A	0.1198	-0.0236	0.0025	5.9e-21
rs1320903	A	G	0.3174	0.0216	0.0018	9.2e-32
rs13250058	T	G	0.6771	0.0112	0.0018	2.9e-10
rs13263601	C	A	0.3478	0.0154	0.0018	2.2e-17
rs1327259	G	A	0.3872	-0.0155	0.0018	1.7e-18
rs13287131	C	T	0.2491	0.0123	0.002	6.8e-10
rs13288178	G	A	0.3594	-0.014	0.0018	2.7e-15
rs13329567	T	C	0.2308	-0.0293	0.002	1e-50
rs1365466	T	C	0.7406	-0.0137	0.0019	3.3e-13
rs1371108	A	C	0.3247	0.0119	0.0018	9e-11
rs1409818	T	C	0.1156	0.0201	0.0029	2.5e-12
rs1421334	C	A	0.5431	-0.0125	0.0018	1e-12
rs1431659	G	A	0.7344	-0.0196	0.0019	6e-24
rs1445652	A	G	0.1855	0.0123	0.0022	4.3e-08
rs1452075	T	C	0.7277	0.0141	0.0018	1.3e-14
rs1465900	C	A	0.2188	-0.0125	0.002	4.8e-10
rs1477199	G	A	0.1451	0.0228	0.0024	9.4e-22
rs1477887	G	A	0.5433	0.0138	0.0017	2e-15
rs1492767	T	C	0.4957	0.0094	0.0016	1e-08
rs1503526	C	T	0.4838	0.014	0.0017	5.5e-17
rs1522569	G	T	0.1819	-0.0164	0.0022	2.9e-13
rs1528435	T	C	0.6331	0.0164	0.0017	9.1e-23
rs1535660	C	T	0.8554	-0.0147	0.0025	5.2e-09
rs1579557	T	C	0.2998	0.0213	0.0019	1.1e-29
rs1583123	C	A	0.3776	-0.0108	0.0018	1.3e-09
rs1656377	C	T	0.5885	0.0099	0.0017	1.6e-08
rs16822990	G	A	0.0801	-0.0187	0.0032	3.8e-09
rs16849710	G	A	0.515	-0.0116	0.0018	6e-11
rs16851483	T	G	0.06928	0.0369	0.0035	3.2e-26
rs16871902	A	G	0.4877	0.0125	0.0017	4.6e-13
rs16889835	T	C	0.1429	-0.0145	0.0025	4.3e-09
rs16903285	C	T	0.1407	0.0331	0.0026	7.6e-38
rs17001561	A	G	0.1573	0.0151	0.0023	3.8e-11
rs17014375	G	T	0.1348	0.0172	0.0025	1.1e-11
rs17056301	C	T	0.2636	0.0118	0.002	2.4e-09
rs17113297	T	C	0.2082	0.0166	0.0021	2.1e-15
rs17119937	C	T	0.06905	0.0212	0.0036	5.6e-09
rs17203016	G	A	0.196	0.015	0.002	2.1e-13
rs17207196	T	C	0.4118	-0.0221	0.0018	2.1e-35
rs17238110	G	A	0.1634	-0.0353	0.005	2e-12
rs17311369	T	C	0.3278	-0.0104	0.0019	3.1e-08
rs17327461	C	T	0.5502	-0.0125	0.0016	1.5e-14
rs17405819	C	T	0.301	-0.0215	0.0018	4.3e-33
rs17424296	A	G	0.3659	-0.0108	0.0018	2.4e-09
rs17425707	C	T	0.1003	0.0167	0.0028	4.4e-09
rs17446257	A	G	0.1292	0.0153	0.0026	2.9e-09
rs17513613	C	T	0.3236	0.0186	0.0018	3.6e-26
rs175165	G	T	0.3941	-0.0103	0.0018	5.2e-09
rs17535082	T	C	0.0939	-0.0171	0.003	7.8e-09
rs17535749	A	G	0.1023	0.015	0.0027	2.5e-08
rs17551974	A	C	0.1782	-0.0141	0.0022	1.9e-10
rs1759975	A	G	0.6062	0.0096	0.0017	1.9e-08
rs17636031	C	T	0.2701	0.016	0.0019	1.2e-17
rs17663412	A	C	0.1139	0.0157	0.0027	6.1e-09
rs17710386	C	T	0.3319	0.0126	0.0018	1e-12
rs17724992	G	A	0.2596	-0.0183	0.0019	1e-22
rs17789218	C	T	0.2392	0.013	0.0019	7.4e-12
rs17806379	T	C	0.1789	-0.0258	0.0022	1.5e-30
rs1804528	A	G	0.3507	0.0109	0.002	3e-08
rs1830074	C	T	0.288	0.0115	0.0019	1.4e-09
rs1863652	A	G	0.3449	-0.0115	0.0018	1.4e-10
rs1884389	T	C	0.4289	-0.0103	0.0017	4e-09
rs1884897	G	A	0.6308	0.0194	0.0017	1.3e-30
rs1885728	A	G	0.6787	0.0108	0.0019	1e-08
rs1891216	G	T	0.3759	0.0107	0.0018	2.4e-09
rs1896767	A	G	0.5376	-0.0109	0.0017	2.4e-10
rs1927790	C	T	0.4109	0.0148	0.0016	1.8e-19
rs1928295	C	T	0.4461	-0.0141	0.0016	5.4e-18
rs1948080	G	T	0.3749	-0.0137	0.0018	1.1e-14
rs1951455	C	T	0.7253	0.0145	0.0019	4.5e-14
rs1982441	T	G	0.1381	0.0175	0.0026	7e-12
rs1982725	T	C	0.4778	0.0097	0.0017	3.3e-08
rs1993709	G	A	0.8177	0.0331	0.0021	1.9e-57
rs1999494	A	G	0.336	0.0106	0.0019	1.7e-08
rs2007231	T	C	0.6387	-0.0104	0.0018	5.2e-09
rs200810	C	T	0.3716	-0.0136	0.0017	5.5e-16
rs2010281	A	G	0.3552	-0.0161	0.0017	6.7e-21
rs2051559	C	T	0.1308	0.0176	0.0026	5e-12
rs2065418	G	T	0.3623	-0.0166	0.0018	3.6e-20
rs208015	C	T	0.9216	-0.0356	0.0034	1.4e-25
rs2143253	A	G	0.1189	-0.0188	0.0026	1.1e-12
rs215634	G	A	0.6212	-0.0152	0.0018	2.6e-17
rs2162524	C	T	0.3321	0.0155	0.0018	4.1e-17
rs2169642	C	A	0.3687	0.0122	0.0018	2.9e-11
rs217671	G	A	0.2719	0.0144	0.0019	1.3e-13
rs2192158	G	A	0.5399	-0.0129	0.0017	8.3e-14
rs2196618	G	A	0.7246	0.0147	0.002	1.3e-13
rs2228213	A	G	0.3481	-0.0139	0.0017	4.6e-16
rs2228552	T	G	0.6445	0.0127	0.0019	3.1e-11
rs2235564	T	C	0.3466	0.0131	0.0018	3.7e-13
rs2237403	T	C	0.3422	-0.0121	0.0018	3.3e-11
rs2242189	C	T	0.3658	-0.0135	0.0018	8.3e-14
rs2246012	C	T	0.1628	0.0158	0.0022	3.1e-13
rs2257791	A	G	0.7515	-0.0142	0.002	1.8e-12
rs2271189	A	G	0.4051	-0.0144	0.0018	5e-16
rs2283093	T	C	0.2066	0.0127	0.0021	3.1e-09
rs2285178	C	T	0.3109	0.0112	0.0019	9.4e-09
rs2307111	C	T	0.3962	-0.0265	0.0016	1.6e-58
rs2357760	A	G	0.6754	0.0145	0.0017	6.8e-17
rs2365389	T	C	0.4143	-0.0174	0.0017	1.3e-25
rs2367112	G	T	0.4919	-0.0119	0.0016	2.3e-13
rs2423668	C	T	0.5505	-0.0105	0.0019	2.8e-08
rs2425840	C	A	0.4059	0.0119	0.0018	1.6e-11
rs2429150	C	A	0.4164	0.0111	0.0018	2.7e-10
rs2479958	G	A	0.5075	-0.0154	0.0018	1.5e-17
rs2481665	C	T	0.4408	-0.0161	0.0016	7.2e-23
rs2600226	T	C	0.6697	-0.0116	0.0019	3.7e-10
rs2605603	A	G	0.4887	-0.0103	0.0016	2.5e-10
rs2608703	A	C	0.4546	0.0142	0.0017	1.9e-16
rs262130	T	C	0.1969	0.0127	0.0023	1.8e-08
rs2693826	A	G	0.4421	-0.0137	0.0017	2e-15
rs2694047	G	A	0.747	0.0188	0.002	3.9e-21
rs273504	G	A	0.4266	0.0153	0.0018	4.4e-18
rs2744974	T	C	0.338	0.0249	0.0018	1.4e-45
rs2791653	G	A	0.7577	-0.0141	0.0019	1.3e-13
rs2820311	G	A	0.3369	0.0235	0.0018	4.1e-38
rs2832283	A	G	0.2208	0.0115	0.002	5.8e-09
rs28350	G	A	0.807	-0.0177	0.0022	3.5e-15
rs2836964	C	T	0.3576	-0.011	0.0018	1.3e-09
rs2861683	C	A	0.407	-0.0144	0.0017	1.3e-16
rs287104	A	G	0.6604	0.0115	0.0017	4.4e-11
rs2885415	A	G	0.2531	-0.0158	0.002	1.4e-15
rs2903971	G	T	0.1797	-0.0145	0.0023	1.5e-10
rs2907948	A	G	0.2427	-0.0141	0.0019	1.3e-13
rs2931434	T	C	0.3168	-0.0104	0.0018	1.4e-08
rs294704	T	G	0.7239	-0.0113	0.0019	4e-09
rs3007105	T	C	0.4697	0.0142	0.0017	1.1e-17
rs326889	C	T	0.6072	0.0129	0.0018	2.4e-13
rs329651	T	G	0.8055	0.0164	0.0021	9e-15
rs331966	C	A	0.3792	0.0112	0.0018	3.2e-10
rs339991	G	A	0.5631	0.0124	0.0018	1.2e-12
rs349088	A	C	0.4976	-0.0128	0.0017	1.8e-13
rs3731695	C	T	0.5582	0.0116	0.0016	7.9e-13
rs3732084	C	T	0.6139	0.0107	0.0018	1.1e-09
rs3736485	G	A	0.5443	-0.0134	0.0016	2.5e-16
rs3749897	T	C	0.4172	0.0122	0.0018	8.4e-12
rs3764835	A	G	0.1528	-0.0141	0.0024	3.1e-09
rs3800229	T	G	0.7123	0.0175	0.0018	1.4e-22
rs3800637	C	T	0.336	0.0115	0.0018	5.1e-10
rs3803286	G	A	0.6569	-0.0181	0.0018	4.1e-23
rs3806572	A	G	0.2788	-0.0145	0.0019	1.6e-14
rs3807645	A	G	0.221	-0.0166	0.0021	2.4e-15
rs380857	A	C	0.8878	-0.0151	0.0027	3.6e-08
rs3814883	T	C	0.4764	0.0232	0.0017	1.1e-40
rs3829849	T	C	0.3589	0.0098	0.0017	5.9e-09
rs38314	A	G	0.4912	-0.012	0.0017	4.7e-12
rs3844598	G	A	0.521	0.0095	0.0017	3.8e-08
rs391300	C	T	0.6275	-0.0119	0.0017	3.1e-12
rs3977755	T	C	0.2804	-0.0135	0.0019	5.9e-13
rs40067	A	G	0.1713	-0.0266	0.0023	7.1e-30
rs4012234	G	T	0.5924	0.0141	0.0018	9.9e-16
rs4072917	A	G	0.4694	0.0115	0.0018	6.9e-11
rs4148155	G	A	0.1127	-0.0188	0.0026	5e-13
rs4148866	T	C	0.4068	0.0098	0.0018	4e-08
rs4151664	T	C	0.05847	0.02	0.0035	1.4e-08
rs4237643	G	T	0.6938	-0.0223	0.0019	4.3e-33
rs427943	C	A	0.5669	0.017	0.0017	7.3e-23
rs429343	G	A	0.5813	-0.015	0.0017	6.8e-18
rs4307239	G	A	0.4578	0.0115	0.0017	3.9e-11
rs4358081	C	A	0.4631	0.0097	0.0017	1.5e-08
rs4414033	A	G	0.627	0.0129	0.0018	1.4e-12
rs4430672	C	T	0.8004	-0.0127	0.0022	3.9e-09
rs4482463	A	C	0.9213	-0.0331	0.0033	2.8e-23
rs4500930	T	C	0.3461	0.0156	0.0018	6.5e-18
rs4516268	A	C	0.1925	-0.0217	0.0021	5.2e-25
rs4518345	A	G	0.2842	-0.0117	0.0019	1e-09
rs4556997	A	C	0.1349	0.0197	0.0024	6.9e-17
rs4639527	G	A	0.3012	0.0172	0.0019	3.3e-20
rs4653017	T	C	0.6818	0.0122	0.0018	4.5e-11
rs4660443	T	C	0.2218	0.0164	0.0021	6.8e-15
rs4713436	T	C	0.1731	-0.0133	0.0024	1.8e-08
rs4722398	T	C	0.1336	0.0158	0.0025	3.6e-10
rs4740619	C	T	0.4521	-0.0186	0.0016	2.3e-30
rs4757144	A	G	0.5878	0.0169	0.0018	5.6e-22
rs4783830	A	G	0.3074	-0.0105	0.0019	2.4e-08
rs4786903	G	A	0.7368	0.0125	0.002	3.5e-10
rs4801117	A	C	0.3676	0.0104	0.0018	4.6e-09
rs4818225	G	A	0.6606	0.0117	0.0018	2.3e-10
rs4820408	G	T	0.592	-0.0151	0.0017	2.1e-19
rs4851029	G	T	0.5247	0.0121	0.0017	1.7e-12
rs4858193	C	T	0.2779	-0.0129	0.0019	1.6e-11
rs4864201	C	T	0.6469	-0.0141	0.0017	1.5e-16
rs4880341	T	C	0.5606	-0.0118	0.0017	1.1e-11
rs4906908	G	T	0.5253	0.0103	0.0017	2.5e-09
rs491711	C	A	0.316	-0.0115	0.0019	1.1e-09
rs4929923	C	T	0.6376	0.0181	0.0017	7.2e-27
rs4936175	C	T	0.4445	0.0122	0.0017	1.4e-12
rs4937870	G	A	0.3172	-0.0109	0.0019	8.8e-09
rs4952843	G	A	0.3807	-0.0131	0.0018	6.8e-14
rs4954638	C	A	0.2492	-0.0118	0.002	2.9e-09
rs4968656	G	A	0.3216	0.0116	0.0019	8.2e-10
rs4981693	A	G	0.771	0.0206	0.002	6.9e-24
rs4986044	T	C	0.4687	-0.0164	0.0016	3.3e-23
rs543874	G	A	0.1952	0.0475	0.002	1.2e-122
rs559231	T	G	0.3956	0.0135	0.0018	2.4e-14
rs577525	C	T	0.5676	0.0166	0.0017	9.7e-22
rs592483	T	C	0.5716	-0.0147	0.0017	2e-18
rs6050446	G	A	0.97001	0.0343	0.0047	4.4e-13
rs621042	A	C	0.451	-0.0107	0.0017	6.3e-10
rs6265	T	C	0.1951	-0.0412	0.0021	1e-86
rs629443	G	T	0.7499	-0.0116	0.0019	1.4e-09
rs6443750	C	T	0.8068	0.0148	0.0021	3.2e-12
rs6448587	C	A	0.1891	-0.0167	0.0023	2.3e-13
rs645040	T	G	0.7762	0.0171	0.002	2.5e-18
rs6461115	G	A	0.2285	-0.0144	0.0019	1.2e-13
rs6471941	A	G	0.1684	0.0156	0.0021	3.1e-13
rs6500208	A	G	0.2006	0.014	0.002	4.1e-12
rs6545714	A	G	0.6139	-0.0191	0.0017	9.1e-31
rs6551278	C	T	0.8529	0.0181	0.0022	7.2e-16
rs6556301	T	G	0.3596	-0.0111	0.0018	4.1e-10
rs657452	G	A	0.6216	-0.0188	0.0017	7.2e-29
rs6587552	G	A	0.7591	-0.0173	0.002	1.6e-17
rs6591407	A	C	0.1861	-0.0118	0.0021	1.9e-08
rs6593688	G	A	0.3733	0.0137	0.0018	8.6e-15
rs663129	A	G	0.2301	0.0545	0.0019	1.6e-178
rs6673081	C	T	0.5534	-0.01	0.0018	1.8e-08
rs6692586	G	A	0.832	-0.0192	0.0023	1.1e-16
rs6734537	C	T	0.1971	0.0133	0.0022	1e-09
rs6764533	A	G	0.359	0.0116	0.0018	1.4e-10
rs6772756	G	A	0.3372	-0.0104	0.0019	4e-08
rs6781254	T	C	0.3034	0.0112	0.0018	4.9e-10
rs6792696	A	G	0.3476	0.0104	0.0017	6.6e-10
rs6804842	G	A	0.572	0.0156	0.0017	3.6e-21
rs6812882	C	T	0.2712	0.0113	0.0019	2.5e-09
rs6841761	T	G	0.5252	-0.0131	0.0016	6.4e-16
rs6985109	A	G	0.5338	-0.0177	0.0017	1.5e-26
rs7024334	G	T	0.7742	-0.0138	0.002	3.1e-12
rs7084454	A	G	0.335	0.0193	0.0019	4e-25
rs7102454	C	T	0.3435	0.0158	0.0018	2.4e-18
rs7117238	A	G	0.168	-0.0131	0.0022	2.5e-09
rs7124681	A	C	0.4133	0.0263	0.0016	3.2e-58
rs7138803	A	G	0.3772	0.03	0.0017	2.3e-71
rs7144011	T	G	0.2136	0.0282	0.002	5.2e-47
rs7172627	G	A	0.4719	0.0117	0.0017	1.1e-11
rs7181498	C	T	0.6309	-0.0163	0.0018	1e-19
rs7196720	C	T	0.5068	-0.0129	0.0017	7.3e-14
rs7222349	A	G	0.3441	0.0115	0.0018	3.3e-10
rs7249149	G	A	0.2744	-0.0124	0.0019	9.3e-11
rs7313220	G	A	0.5139	-0.0122	0.0017	1.4e-12
rs7318817	T	C	0.6071	-0.0155	0.0018	2.7e-18
rs7334078	C	T	0.2882	-0.0121	0.0019	2.2e-10
rs7488867	T	C	0.2639	-0.0204	0.002	8.4e-24
rs7503597	G	T	0.7066	-0.0134	0.0019	2.8e-12
rs7512146	T	G	0.5084	-0.0094	0.0017	3.9e-08
rs7535528	A	G	0.3741	-0.0152	0.0018	1.4e-16
rs7550711	T	C	0.03058	0.0649	0.005	3.2e-38
rs7551507	T	C	0.5633	-0.0184	0.0016	9.3e-30
rs7557796	C	T	0.6524	-0.016	0.0018	2.3e-19
rs756717	A	G	0.3973	-0.0148	0.0017	5.4e-18
rs7599312	A	G	0.2652	-0.0186	0.0019	6.9e-24
rs7626079	T	C	0.3434	0.011	0.0018	1.6e-09
rs7637852	G	A	0.6951	-0.0139	0.0019	1.7e-13
rs7640424	T	C	0.2969	-0.0136	0.0018	2.3e-14
rs765875	T	C	0.4808	-0.0121	0.0017	3e-12
rs7683836	A	G	0.5405	-0.0114	0.0017	6.3e-11
rs7685048	T	C	0.4654	-0.0101	0.0017	4.1e-09
rs768840	A	G	0.4183	0.0114	0.0018	2e-10
rs769449	A	G	0.1161	-0.0254	0.0027	2.3e-20
rs7694732	G	A	0.4378	-0.0099	0.0017	8.7e-09
rs7703576	C	T	0.2885	0.0103	0.0019	4.8e-08
rs7704281	A	G	0.04531	0.0271	0.0041	6.5e-11
rs7715256	T	G	0.5781	-0.0166	0.0016	2.2e-24
rs7724675	A	G	0.2238	-0.0119	0.0021	9.5e-09
rs7730004	T	C	0.6693	0.0148	0.0018	9.1e-16
rs7730898	A	G	0.729	0.0168	0.0018	4.5e-20
rs774246	G	A	0.1444	0.0153	0.0025	5.4e-10
rs775724	G	A	0.5878	-0.0106	0.0018	1.7e-09
rs7780752	C	T	0.36	0.0139	0.0018	1e-14
rs7788008	A	G	0.4445	-0.0157	0.0017	1.1e-19
rs7819514	A	G	0.3216	-0.0107	0.0018	5.7e-09
rs7826312	C	T	0.5879	0.0104	0.0017	4.9e-10
rs7844647	C	T	0.2681	-0.0123	0.0018	2.8e-11
rs7869771	C	A	0.2647	-0.014	0.0019	4.9e-13
rs7899106	G	A	0.04777	0.0331	0.0037	1e-18
rs7903146	T	C	0.2912	-0.0181	0.0018	1.3e-23
rs7925214	T	C	0.5133	0.0147	0.0018	4.4e-17
rs7933205	G	A	0.7885	0.0116	0.0021	3.2e-08
rs7941030	C	T	0.3859	0.0112	0.0017	2e-11
rs7983065	T	C	0.4503	-0.0148	0.0017	8.9e-18
rs8036040	A	C	0.4932	0.0109	0.0017	2.7e-10
rs8065336	T	C	0.3099	-0.012	0.0019	1.9e-10
rs806600	G	A	0.475	-0.0095	0.0017	3.3e-08
rs8071182	A	G	0.1735	0.0133	0.0022	2.1e-09
rs8123881	G	A	0.1299	0.0196	0.0024	4.4e-16
rs818524	C	T	0.6939	0.0106	0.0019	3.4e-08
rs8192675	C	T	0.2888	0.0152	0.0018	1.4e-17
rs825688	T	C	0.456	-0.0095	0.0017	4.7e-08
rs845084	A	G	0.2678	0.014	0.002	1.3e-12
rs852056	C	T	0.7584	-0.0128	0.002	1.8e-10
rs865809	G	A	0.7678	-0.0127	0.002	5.4e-10
rs872281	T	C	0.1728	-0.0151	0.0023	4.7e-11
rs876605	G	A	0.7352	-0.0108	0.002	3.4e-08
rs879620	T	C	0.6179	0.0231	0.0018	5.3e-38
rs889398	T	C	0.4247	-0.0196	0.0016	1.3e-32
rs901630	T	C	0.3973	-0.0146	0.0017	1.9e-18
rs902695	A	G	0.4798	-0.0103	0.0017	2.2e-09
rs9288754	C	T	0.5884	0.0096	0.0017	4.1e-08
rs9294260	A	G	0.4731	0.0147	0.0016	1.8e-19
rs9300422	G	A	0.6903	-0.0103	0.0018	4e-09
rs930295	C	A	0.8417	-0.0211	0.0023	1e-19
rs934224	T	C	0.7399	0.0107	0.002	4.7e-08
rs9362662	G	A	0.5201	-0.0112	0.0017	1.2e-10
rs9367368	C	T	0.3033	-0.0121	0.0018	1e-11
rs9382285	G	A	0.04613	0.023	0.0042	3.9e-08
rs9408882	A	G	0.4594	-0.0093	0.0016	1.3e-08
rs9458814	C	T	0.2332	0.0115	0.002	1.8e-08
rs946824	C	T	0.859	-0.0206	0.0026	1.1e-15
rs947612	A	G	0.7516	-0.0116	0.002	5.6e-09
rs9478496	C	T	0.1653	0.0152	0.0023	5.5e-11
rs9522285	A	G	0.4143	0.0127	0.0017	2.5e-13
rs9527895	C	T	0.1629	0.0165	0.0023	5.4e-13
rs9569777	T	G	0.1711	-0.0192	0.0022	4.6e-19
rs9599161	T	C	0.5875	0.01	0.0017	1.7e-09
rs9615905	T	C	0.45	0.011	0.0017	2.7e-10
rs962273	C	T	0.7057	0.0137	0.0019	2.6e-13
rs962796	C	T	0.7948	-0.0148	0.0022	5.9e-12
rs9650755	G	A	0.2664	0.0154	0.002	2.8e-15
rs9688431	C	T	0.06034	-0.0231	0.0035	2.4e-11
rs977747	G	T	0.5949	-0.0169	0.0017	1.3e-24
rs9783858	T	C	0.5191	0.0091	0.0017	3.3e-08
rs9806742	A	G	0.8826	0.0208	0.0026	1.4e-15
rs9827823	C	T	0.1489	-0.0193	0.0024	1.2e-15
rs9845966	G	T	0.5479	-0.0105	0.0017	2.5e-10
rs987237	G	A	0.1803	0.0409	0.0021	9.3e-84
rs9926784	C	T	0.1822	-0.0258	0.0021	9.9e-35
rs9927848	A	C	0.7326	-0.0122	0.002	6.4e-10
rs9951619	G	T	0.7643	0.0156	0.002	1.4e-15
rs998732	G	A	0.1578	-0.0171	0.0022	2e-14
rs9989141	T	C	0.6387	0.0162	0.0017	3.6e-21
rs999889	A	G	0.2818	-0.0108	0.0019	1.4e-08

## Sheet: Table S4
Table S4. Information on instrumental variables of smoking.
SNP	EA	OA	EAF	Beta	SE	P-value
rs10001365	A	G	0.405	-0.0106	0.0018	6.65e-12
rs1004787	A	G	0.581	0.0124	0.00178	5.27e-17
rs10233018	G	A	0.503	0.0132	0.00177	2.75e-14
rs10260968	A	G	0.597	-0.00885	0.00178	1.75e-08
rs10279261	A	G	0.619	-0.0101	0.00187	5e-09
rs10498846	T	C	0.473	0.00906	0.00178	6.62e-09
rs10905461	C	T	0.718	-0.0107	0.00207	7.35e-09
rs11057005	G	A	0.43	-0.0104	0.0018	4.85e-09
rs11078713	G	A	0.454	-0.0084	0.00182	2.23e-08
rs1154693	G	A	0.856	0.0145	0.00247	3.12e-11
rs11658881	G	A	0.418	0.00946	0.0018	2.43e-08
rs11712680	C	A	0.174	-0.0126	0.00225	3.51e-09
rs117143374	C	T	0.12	0.0125	0.00272	2.76e-08
rs11721059	T	C	0.474	0.00895	0.00177	2.17e-08
rs11768481	A	C	0.347	-0.0103	0.00193	7e-10
rs11872397	A	G	0.252	-0.012	0.00206	1.43e-09
rs12042107	C	T	0.527	-0.00858	0.00177	4.22e-10
rs12186738	T	G	0.154	-0.0133	0.00245	3.42e-11
rs12333760	C	T	0.204	-0.0127	0.00238	1.44e-09
rs12441907	A	C	0.186	-0.0127	0.00224	1.06e-10
rs12474587	T	G	0.404	0.0111	0.00179	1.25e-14
rs12545053	G	A	0.397	0.0103	0.00181	2.43e-08
rs12632110	G	A	0.647	-0.0102	0.00187	4.78e-10
rs12923427	T	C	0.204	-0.00996	0.00221	4.44e-08
rs13030994	A	G	0.485	0.0157	0.00176	3.56e-24
rs13261666	T	G	0.522	-0.0113	0.00176	3.9e-14
rs134529	C	T	0.349	-0.00809	0.00182	4.85e-08
rs1385108	T	C	0.239	0.0121	0.00207	3e-09
rs1435741	A	G	0.425	0.0134	0.00178	2.64e-16
rs1445649	C	T	0.525	0.00951	0.00177	1.68e-11
rs1899896	T	C	0.286	0.012	0.00194	1.04e-11
rs1971318	T	C	0.141	0.0126	0.00244	7.06e-09
rs2046850	T	C	0.187	-0.0108	0.00222	3.03e-08
rs2378662	A	G	0.556	0.00862	0.00178	4.16e-09
rs240963	C	T	0.836	-0.0175	0.00242	2.16e-17
rs266047	A	G	0.529	-0.0134	0.00178	3.36e-16
rs292071	C	T	0.244	0.0103	0.00198	4.08e-09
rs3001723	A	G	0.321	0.0148	0.00192	8.12e-18
rs301805	G	T	0.559	0.0103	0.0018	2.8e-09
rs35702515	T	G	0.162	0.0106	0.00213	2.43e-09
rs3800227	G	A	0.701	0.0101	0.00202	1.93e-08
rs3904512	A	G	0.429	-0.00867	0.00177	3.23e-09
rs4044321	G	A	0.642	-0.0131	0.00185	6.08e-14
rs4236259	G	T	0.499	-0.0114	0.0018	3.35e-12
rs4523689	G	A	0.408	-0.00757	0.00181	1.55e-08
rs4543592	C	T	0.468	0.00887	0.00177	7.46e-10
rs4571506	T	C	0.492	-0.0126	0.00177	1.09e-14
rs4674993	G	A	0.207	-0.0112	0.0022	1.32e-08
rs4785836	C	T	0.398	-0.00966	0.00182	2.26e-08
rs6265	T	C	0.203	-0.014	0.00224	3.77e-12
rs6433897	C	T	0.754	0.00999	0.00203	3.16e-08
rs6669839	T	C	0.204	0.0123	0.00218	3.36e-09
rs6728726	C	T	0.829	0.0158	0.00235	6.73e-14
rs6893752	G	A	0.766	-0.0102	0.00201	3.25e-09
rs7197072	T	C	0.238	-0.00986	0.00206	2.77e-09
rs7224742	T	C	0.595	-0.00808	0.00182	1.43e-08
rs72789632	T	C	0.12	-0.015	0.00255	5.02e-10
rs7322872	T	C	0.782	-0.0108	0.00219	3.58e-09
rs7555507	T	C	0.496	-0.0108	0.00177	1.14e-11
rs76214862	C	A	0.202	-0.012	0.00227	3.99e-08
rs76608582	A	C	0.0389	-0.0273	0.00471	1.94e-09
rs7929518	G	A	0.765	0.0113	0.00212	1.56e-08
rs7938812	G	T	0.424	0.0185	0.0018	2.71e-33
rs7969559	G	A	0.688	-0.00965	0.00197	7.31e-10
rs9401770	A	G	0.273	0.0107	0.00198	3.47e-12
rs993700	C	T	0.766	-0.012	0.00213	1.53e-09

## Sheet: Table S5
Table S5. Information on instrumental variables of alcohol intake .
SNP	EA	OA	EAF	Beta	SE	P-value
rs10085696	G	A	0.201	-0.016	0.00249	1.24e-10
rs10753661	A	G	0.702	-0.0113	0.00209	4.24e-08
rs11860773	C	T	0.176	-0.0155	0.00251	8.35e-10
rs1229984	C	T	0.953	0.209	0.00673	1e-200
rs1260326	C	T	0.595	0.0233	0.00196	3.33e-33
rs13107325	T	C	0.0654	-0.0369	0.00395	1.23e-20
rs1387766	A	G	0.622	-0.0108	0.00198	4.79e-08
rs153106	C	T	0.409	-0.0137	0.00196	3.63e-12
rs16854020	A	G	0.127	0.018	0.00289	4.82e-10
rs17542254	G	A	0.251	0.0131	0.00214	8.96e-10
rs2299409	A	G	0.493	-0.0104	0.00192	4.8e-08
rs28680958	A	G	0.23	-0.0136	0.00237	9.78e-09
rs28712821	A	G	0.594	0.0284	0.00199	1.1e-46
rs28732378	G	A	0.729	-0.0163	0.00217	2.24e-14
rs28929474	T	C	0.0154	-0.0477	0.00719	2.39e-11
rs331939	A	G	0.339	-0.0118	0.00202	4.5e-09
rs34121753	G	A	0.532	0.0112	0.00199	1.39e-08
rs34704785	T	C	0.412	-0.0114	0.00214	4.52e-08
rs4233567	T	C	0.34	-0.013	0.00208	3.83e-10
rs4309187	C	A	0.697	0.0149	0.0021	1.37e-12
rs4752999	T	C	0.321	-0.0145	0.00207	2.03e-12
rs4916723	C	A	0.404	-0.0115	0.00199	8.07e-09
rs528301	A	G	0.605	0.0156	0.00195	1.25e-15
rs55872084	T	G	0.218	0.0129	0.00228	1.98e-08
rs55932213	G	A	0.701	0.0129	0.0023	1.8e-08
rs6106989	A	G	0.628	0.0113	0.00204	3.81e-08
rs62135521	T	G	0.0378	-0.0272	0.0047	9.91e-09
rs6739804	C	T	0.66	-0.0129	0.00208	4.72e-10
rs76640332	A	G	0.204	-0.0219	0.0025	1.47e-18
rs78234152	A	G	0.0986	0.0275	0.00306	2.18e-19
rs838145	A	G	0.584	-0.0161	0.00198	3.87e-16

## Sheet: Table S6
Table S6. The results of MR analysis using IVW and weighted median method
Cancer	Method	nSNP	OR(95%CI)	P-value
BE and esophageal cancer	Weighted median	17	1.34 (1.01, 1.80)	0.04
BE and esophageal cancer	IVW	17	1.32 (1.07, 1.62)	0.01
Esophageal cancer	Weighted median	14	1.37(0.87,2.17)	0.18
Esophageal cancer	IVW	14	1.23(0.85,1.79)	0.27
Endometrial cancer	Weighted median	16	1.35 (1.08, 1.70)	0.01
Endometrial cancer	IVW	16	1.36 (1.16, 1.60)	0.000226
endometrioid histology	Weighted median	17	1.45(1.10,1.92)	0.01
endometrioid histology	IVW	17	1.28(1.04,1.59)	0.02
Non-endometrioid histology	Weighted median	16	1.6(0.81,3.19)	0.18
Non-endometrioid histology	IVW	16	1.47(0.92,2.36)	0.11
Breast cancer	Weighted median	14	0.98(0.87,1.11)	0.78
Breast cancer	IVW	14	1.01(0.92,1.12)	0.81
Breast cancer (ER-)	Weighted median	15	0.96(0.8,1.16)	0.68
Breast cancer (ER-)	IVW	15	0.98(0.85,1.13)	0.81
Breast cancer (ER+)	Weighted median	14	1.03(0.89,1.18)	0.7
Breast cancer (ER+)	IVW	14	1.00(0.9,1.11)	0.97
Brain cancer	Weighted median	19	1.04(0.45,2.42)	0.93
Brain cancer	IVW	19	0.83(0.44,1.58)	0.58
Lung cancer	Weighted median	19	0.99(0.7,1.41)	0.97
Lung cancer	IVW	19	0.87(0.67,1.12)	0.28
Bladder cancer	Weighted median	19	0.99(0.66,1.47)	0.95
Bladder cancer	IVW	19	0.94(0.70,1.26)	0.68
Colorectal cancer	Weighted median	19	1.04(0.78,1.39)	0.8
Colorectal cancer	IVW	19	1.18(0.97,1.44)	0.09
Kidney cancer	Weighted median	19	1.20(0.65,2.2)	0.57
Kidney cancer	IVW	19	0.92(0.59,1.45)	0.73
Leukemia	Weighted median	19	0.76(0.49,1.19)	0.23
Leukemia	IVW	19	0.98(0.72,1.32)	0.88
Melanoma	Weighted median	19	1.03(0.72,1.47)	0.88
Melanoma	IVW	19	0.95(0.74,1.22)	0.69
Multiple myeloma	Weighted median	19	0.49(0.23,1.04)	0.06
Multiple myeloma	IVW	19	0.75(0.42,1.34)	0.34
Non-Hodgkins lymphoma	Weighted median	19	1.11(0.71,1.73)	0.65
Non-Hodgkins lymphoma	IVW	19	1.17(0.86,1.58)	0.33
Ovarian cancer	Weighted median	19	1.34(0.74,2.42)	0.33
Ovarian cancer	IVW	19	1.09(0.71,1.66)	0.7
Prostate cancer	Weighted median	15	1.09(0.83,1.44)	0.54
Prostate cancer	IVW	15	0.99(0.81,1.22)	0.93
Stomach cancer	Weighted median	19	1.69(0.78,3.66)	0.18
Stomach cancer	IVW	19	0.94(0.54,1.64)	0.84
Thyroid cancer	Weighted median	16	1.33(0.45,3.96)	0.61
Thyroid cancer	IVW	16	0.98(0.47,2.08)	0.97
Pancreatic cancer	Weighted median	19	1.5(0.8,2.82)	0.21
Pancreatic cancer	IVW	19	1.59(0.99,2.56)	0.05
Abbreviations: BE, Barrett's esophagus; ER+, estrogen receptor-positive; ER-, estrogen receptor-negative; IVW, inverse-variance weighted; OR, odds ratio; CI, confidence interval; SNP, single-nucleotide polymorphism

## Sheet: Table S7
Table S7. The results of sensitivity analysis
outcome	nSNP	Heterogeneity		MR-Egger pleiotropy test		MR-PRESSO global outlier test
		Q	P-value	Intercept	P-value	P-value	outlier SNPs
BE and esophageal cancer	17	10.563	0.836	-0.009	0.712	0.797	0
Esophageal cancer	14	2.449	0.999	0.025	0.621	0.871	3
Endometrium	16	13.848	0.537	-0.012	0.586	0.116	0
Endometrioid histology	17	20.023	0.219	-0.027	0.148	0.357	0
No-endometrioid histology	16	14.893	0.459	0.092	0.09	0.099	0
Breast cancer	14	19.422	0.111	0.006	0.671	0.108	3
Breast cancer (ER-)	15	13.126	0.517	-0.001	0.974	0.529	2
Breast cancer (ER+)	14	15.565	0.273	0.008	0.578	0.256	3
Colorectal cancer	19	12.785	0.804	-0.015	0.557	0.817	0
Ovarian cancer	19	9.534	0.946	0.016	0.77	0.948	0
Lung cancer	19	12.548	0.818	-0.036	0.271	0.823	0
Multiple myeloma	19	25.406	0.114	-0.108	0.134	0.121	0
Non-Hodgkins lymphoma	19	17.625	0.481	-0.035	0.367	0.522	0
Pancreatic cancer	19	9.989	0.932	0.02	0.742	0.933	0
Brain cancer	19	23.712	0.165	0.043	0.601	0.166	0
Bladder cancer	19	20.985	0.28	-0.039	0.292	0.278	0
Kidney cancer	19	23.297	0.179	0.041	0.48	0.177	0
Leukemia	19	14.1688	0.718	-0.071	0.078	0.721	0
Melanoma	19	16.294	0.572	-0.018	0.568	0.559	0
Prostate cancer	15	17.005	0.256	-0.022	0.422	0.279	4
Stomach cancer	19	20.1393	0.325	-0.0423	0.551	0.342	0
Thyroid cancer	16	14.705	0.473	-0.023	0.237	0.446	3
Abbreviations: Q, Cochran Q statistics; SNP, single-nucleotide polymorphism;

## Sheet: Table S8
Table S8. The results of MVMR analysis using IVW and MR-Egger methods
Adjustment	Outcome	MVMR-IVW	P-value	Q_pval	MVMR-MR Egger	P	Q_pval	P inter
		OR(95%CI)			OR(95%CI)
BMI	BE and esophageal cancer	1.10 (0.92,1.31)	0.311	0.75	1.11 (0.93,1.33)	0.239	0.77	0.1
	Endometrial cancer	1.08 (0.92,1.27)	0.36	0.52	1.09 (0.93,1.28)	0.312	0.55	0.12
	endometrioid histology	1.15 (0.97,1.36)	0.11	0.53	1.15 (0.97,1.37)	0.104	0.52	0.69
Smoking	BE and esophageal cancer	1.27 (1.04,1.56)	0.019	0.58	1.32 (1.02,1.72)	0.037	0.55	0.66
	Endometrial cancer	1.29 (1.11,1.50)	0.001	0.85	1.43 (1.16,1.75)	0.001	0.87	0.14
	endometrioid histology	1.20 (0.96,1.24)	0.108	0.9	1.27 (0.95,1.34)	0.107	0.89	0.54
Alcohol consumption	BE and esophageal cancer	1.39 (1.13,1.70)	0.002	0.56	1.49 (1.18,1.87)	0.001	0.59	0.21
	Endometrial cancer	1.32 (1.12,1.55)	0.001	0.6	1.37 (1.15,1.64)	0.001	0.61	0.28
	endometrioid histology	1.03 (0.82,1.30)	0.811	0.3	1.01 (0.78,1.30)	0.968	0.27	0.68
Abbreviations: BMI, body mass index; MVMR, multivariable Mendelian randomization, pval, p-value
After correcting for multiple comparison, p-value < 0.05/2 = 0.025 was considered as significant.
